# Supplementary material for: Feasibility and Long-Term Efficacy of PEComa Treatment—20 Years of Experience
Source: J Clin Med. 2021 May 19;10(10):2200. doi: 10.3390/jcm10102200 (PMC8160690; doi:10.3390/jcm10102200)
Supplement: Supplementary file 1 [file jcm-10-02200-s001.zip]

Archive with 1 entries (1 files):
- jcm-1150044-supplementary.pdf
